# Supplementary material for: Exploring the differences in serum metabolite profiles after intake of red meat in women with rheumatoid arthritis and a matched control group
Source: Eur J Nutr. 2023 Oct 9;63(1):221–30. doi: 10.1007/s00394-023-03257-y (PMC10798910; doi:10.1007/s00394-023-03257-y)
Supplement: Supplementary file 3 — Supplementary file3 (XLSX 32 KB) [file 394_2023_3257_MOESM3_ESM.xlsx]

## Sheet: Blad1
Hypothesis Test Summary
	Null Hypothesis	Test	Sig.a,b	Decision
1	The distribution of AlanineAUCmin is the same across categories of RA=1.	Independent-Samples Mann-Whitney U Test	0.391566	Retain the null hypothesis.
2	The distribution of TrimethylamineNoxideAUCmin is the same across categories of RA=1.	Independent-Samples Mann-Whitney U Test	0.76024	Retain the null hypothesis.
3	The distribution of CreatineAUCmin is the same across categories of RA=1.	Independent-Samples Mann-Whitney U Test	0.59738	Retain the null hypothesis.
4	The distribution of CreatinineAUCmin is the same across categories of RA=1.	Independent-Samples Mann-Whitney U Test	0.59738	Retain the null hypothesis.
5	The distribution of GlutamineAUCmin is the same across categories of RA=1.	Independent-Samples Mann-Whitney U Test	0.707243	Retain the null hypothesis.
6	The distribution of GlycineAUCmin is the same across categories of RA=1.	Independent-Samples Mann-Whitney U Test	0.3017	Retain the null hypothesis.
7	The distribution of HistidineAUCmin is the same across categories of RA=1.	Independent-Samples Mann-Whitney U Test	0.724753	Retain the null hypothesis.
8	The distribution of IsoleucineAUCmin is the same across categories of RA=1.	Independent-Samples Mann-Whitney U Test	0.565197	Retain the null hypothesis.
9	The distribution of LeucineAUCmin is the same across categories of RA=1.	Independent-Samples Mann-Whitney U Test	0.341752	Retain the null hypothesis.
10	The distribution of NNDimethylglycineAUCmin is the same across categories of RA=1.	Independent-Samples Mann-Whitney U Test	0.925136	Retain the null hypothesis.
11	The distribution of PhenylalanineAUCmin is the same across categories of RA=1.	Independent-Samples Mann-Whitney U Test	0.00719234	Reject the null hypothesis.
12	The distribution of TyrosineAUCmin is the same across categories of RA=1.	Independent-Samples Mann-Whitney U Test	0.431591	Retain the null hypothesis.
13	The distribution of ValineAUCmin is the same across categories of RA=1.	Independent-Samples Mann-Whitney U Test	0.672644	Retain the null hypothesis.
14	The distribution of AceticacidAUCmin is the same across categories of RA=1.	Independent-Samples Mann-Whitney U Test	0.335758	Retain the null hypothesis.
15	The distribution of CitricacidAUCmin is the same across categories of RA=1.	Independent-Samples Mann-Whitney U Test	0.962554	Retain the null hypothesis.
16	The distribution of FormicacidAUCmin is the same across categories of RA=1.	Independent-Samples Mann-Whitney U Test	0.0979255	Retain the null hypothesis.
17	The distribution of LacticacidAUCmin is the same across categories of RA=1.	Independent-Samples Mann-Whitney U Test	0.466827	Retain the null hypothesis.
18	The distribution of SuccinicacidAUCmin is the same across categories of RA=1.	Independent-Samples Mann-Whitney U Test	0.481105	Retain the null hypothesis.
19	The distribution of AcetoaceticacidAUCmin is the same across categories of RA=1.	Independent-Samples Mann-Whitney U Test	0.0460163	Reject the null hypothesis.
20	The distribution of AcetoneAUCmin is the same across categories of RA=1.	Independent-Samples Mann-Whitney U Test	0.0744163	Retain the null hypothesis.
21	The distribution of PyruvicacidAUCmin is the same across categories of RA=1.	Independent-Samples Mann-Whitney U Test	0.359931	Retain the null hypothesis.
22	The distribution of GlucoseAUCmin is the same across categories of RA=1.	Independent-Samples Mann-Whitney U Test	0.888	Retain the null hypothesis.
23	The distribution of DimethylsulfoneAUCmin is the same across categories of RA=1.	Independent-Samples Mann-Whitney U Test	0.466654	Retain the null hypothesis.
a. The significance level is ,050.
b. Asymptotic significance is displayed.

## Sheet: Supplemental table 1
Supplementary table 1. AUCmin for quantified metabolites
Metabolite	RA AUCmin	Control AUCmin	p AUCmin
Acetic acid	1.4 (0.95, 2.25)	1.1 (0.88, 1.73)	0.336
Acetoacetic acid	1.16 (0.66, 3.06)	3.08 (1.31, 4.49)	0.046
Acetone	2.08 (1.01, 3.3)	2.84 (1.95, 3.8)	0.074
Alanine	36.29 (21.1, 48.03)	29.03 (22.53, 37.9)	0.392
Citric acid	12.3 (9.11, 23.66)	17.36 (8.2, 22.42)	0.963
Creatine	4.44 (3.15, 6.86)	5.05 (3.94, 6.77)	0.597
Creatinine	4.44 (3.15, 6.86)	5.05 (3.94, 6.77)	0.597
Dimethylsulfone	0.67 (0.49, 1.17)	0.62 (0.39, 1.07)	0.467
Formic acid	2 (1.41, 2.7)	1.48 (0.88, 2.23)	0.098
Glucose	261.63 (189.57, 433.43)	267.43 (162.72, 390.28)	0.888
Glutamine	31.1 (20.63, 61.19)	31.71 (22.86, 57.61)	0.707
Glycine	22.37 (13.01, 41.64)	18.5 (13.02, 27.42)	0.302
Histidine	5.9 (4.03, 8.29)	5.56 (4.38, 6.95)	0.725
Isoleucine	8.99 (7.19, 10.53)	10.79 (7.08, 12.8)	0.565
Lactic acid	113.33 (83.27, 158.96)	96.39 (80.19, 150.42)	0.467
Leucine	13.32 (11.86, 14.54)	11.54 (9.87, 15.18)	0.342
NN-Dimethylglycine	0.44 (0.27, 0.66)	0.36 (0.29, 0.69)	0.925
Phenylalanine	6.32 (3.84, 8.58)	3.68 (2.42, 5.49)	0.007
Pyruvic acid	5.98 (4.86, 8.28)	5.66 (3.84, 7.67)	0.36
Succinic acid	0.48 (0.26, 0.77)	0.59 (0.38, 0.84)	0.481
Trimethylamine-N-oxide	2.78 (2.32, 4.71)	3.29 (2.23, 4.88)	0.76
Tyrosine	4.01 (2.86, 5.5)	3.8 (2.15, 5.15)	0.432
Valine	19.31 (15.29, 26.54)	18.67 (14.92, 23.81)	0.673
AUCmin = minimum Area Under Curve (mikromol/L*min)

## Sheet: Blad2
Supplementary table 1. AUCmin for quantified metabolites
Metabolite	RA AUCmin	Median RA		Control AUCmin	Median
Acetic acid	0.95	1.4	2.25	0.88	1.1	1.73
Acetoacetic acid	0.66	1.16	3.06	1.31	3.08	4.49
Acetone	1.01	2.08	3.3	1.95	2.84	3.8
Alanine	21.1	36.29	48.03	22.53	29.03	37.9
Citric acid	9.11	12.3	23.66	8.2	17.36	22.42
Creatine	3.15	4.44	6.86	3.94	5.05	6.77
Creatinine	3.15	4.44	6.86	3.94	5.05	6.77
Dimethylsulfone	0.49	0.67	1.17	0.39	0.62	1.07
Formic acid	1.41	2	2.7	0.88	1.48	2.23
Glucose	189.57	261.63	433.43	162.72	267.43	390.28
Glutamine	20.63	31.1	61.19	22.86	31.71	57.61
Glycine	13.01	22.37	41.64	13.02	18.5	27.42
Histidine	4.03	5.9	8.29	4.38	5.56	6.95
Isoleucine	7.19	8.99	10.53	7.08	10.79	12.8
Lactic acid	83.27	113.33	158.96	80.19	96.39	150.42
Leucine	11.86	13.32	14.54	9.87	11.54	15.18
NN-Dimethylglycine	0.27	0.44	0.66	0.29	0.36	0.69
Phenylalanine	3.84	6.32	8.58	2.42	3.68	5.49
Pyruvic acid	4.86	5.98	8.28	3.84	5.66	7.67
Succinic acid	0.26	0.48	0.77	0.38	0.59	0.84
Trimethylamine-N-oxide	2.32	2.78	4.71	2.23	3.29	4.88
Tyrosine	2.86	4.01	5.5	2.15	3.8	5.15
Valine	15.29	19.31	26.54	14.92	18.67	23.81
AUCmin = minimum Area Under Curve (mikromol/L*min)
Supplementary table 1. AUCmin for quantified metabolites
Metabolite	Median RA	Median
Acetic acid	1.4	1.1
Acetoacetic acid	1.16	3.08
Acetone	2.08	2.84
Alanine	36.29	29.03
Citric acid	12.3	17.36
Creatine	4.44	5.05
Creatinine	4.44	5.05
Dimethylsulfone	0.67	0.62
Formic acid	2	1.48
Glucose	261.63	267.43
Glutamine	31.1	31.71
Glycine	22.37	18.5
Histidine	5.9	5.56
Isoleucine	8.99	10.79
Lactic acid	113.33	96.39
Leucine	13.32	11.54
NN-Dimethylglycine	0.44	0.36
Phenylalanine	6.32	3.68
Pyruvic acid	5.98	5.66
Succinic acid	0.48	0.59
Trimethylamine-N-oxide	2.78	3.29
Tyrosine	4.01	3.8
Valine	19.31	18.67
AUCmin = minimum Area Under Curve (mikromol/L*min)
Supplementary table 1. AUCmin for quantified metabolites
Metabolite	Median RA	Median
Acetic acid	1.4	1.1
Acetoacetic acid	1.16	3.08
Acetone	2.08	2.84
Alanine	36.29	29.03
Citric acid	12.3	17.36
Creatine	4.44	5.05
Creatinine	4.44	5.05
Dimethylsulfone	0.67	0.62
Formic acid	2	1.48
Glutamine	31.1	31.71
Glycine	22.37	18.5
Histidine	5.9	5.56
Isoleucine	8.99	10.79
Leucine	13.32	11.54
NN-Dimethylglycine	0.44	0.36
Phenylalanine	6.32	3.68
Pyruvic acid	5.98	5.66
Succinic acid	0.48	0.59
Trimethylamine-N-oxide	2.78	3.29
Tyrosine	4.01	3.8
Valine	19.31	18.67
AUCmin = minimum Area Under Curve (mikromol/L*min)
